# Supplementary material for: Chloride intracellular channel 4 participate in the protective effect of Ginkgolide B in MPP+ injured MN9D cells: insight from proteomic analysis
Source: Clin Proteomics. 2020 Sep 5;17:32. doi: 10.1186/s12014-020-09295-6 (PMC7487930; doi:10.1186/s12014-020-09295-6)
Supplement: Supplementary file 2 — Additional file 2: Differential expressed proteins (DEPs)in MPP+ group compared with control group. [file 12014_2020_9295_MOESM2_ESM.xlsx]

## Sheet: Sheet1
Table S1 Differential expressed proteins (DEPs)in MPP+ group compared with control group
Accession	Description	Ratio MPP+/Control	P value
P82650	28S ribosomal protein S22, mitochondrial	0.323	0.004
A0A2P9APG2	Acetyl-/propionyl-coenzyme A carboxylase alpha chain	0.411	0.034
A4D0Z3	ADP-ribosylation factor 5	0.419	0
A0A1B0GVH5	Alpha-ketoglutarate-dependent dioxygenase FTO	0.482	0.048
A0A2P9ARV0	ATP synthase gamma chain	0.485	0.02
A0A140VJF4	Biliverdin reductase A	0.494	0.026
B4DEH1	cDNA FLJ60436, highly similar to Homo sapiens dolichyl-phosphate mannosyltransferase polypeptide 3, transcript variant 1	0.496	0.033
B4DTK7	cDNA FLJ61387, highly similar to Homo sapiens conserved nuclear protein NHN1 (NHN1)	0.514	0.028
A8K6I4	cDNA FLJ76877, highly similar to Homo sapiens superkiller viralicidic activity 2-like 2 (SKIV2L2)	0.538	0.041
A8K9K6	cDNA FLJ76962, highly similar to Homo sapiens nucleolar protein 5A (56kDa with KKE/D repeat) (NOL5A)	0.54	0.039
A8K2H4	cDNA FLJ78235	0.543	0.015
P62633	Cellular nucleic acid-binding protein	0.558	0.016
Q9C0F1	Centrosomal protein of 44 kDa	0.559	0.01
Q549M8	CLE7	0.571	0.006
G4XXL9	Cytochrome c	0.571	0.003
A0A2P9ABV8	DNA gyrase subunit B	0.582	0.012
C9JCC6	Dr1-associated corepressor	0.583	0.038
V9HWB7	Epididymis luminal protein 60	0.586	0.027
V9HW01	Epididymis secretory protein Li 310	0.587	0.049
A0A384MTI6	Epididymis secretory sperm binding protein	0.59	0.045
Q8IYD1	Eukaryotic peptide chain release factor GTP-binding subunit ERF3B	0.594	0.011
P63241	Eukaryotic translation initiation factor 5A-1	0.599	0.043
A0A087WUT6	Eukaryotic translation initiation factor 5B	0.603	0.025
O75955	Flotillin-1	0.603	0.011
K7EJ20	Glutathione peroxidase	0.604	0.016
B2R7U4	Heme oxygenase	0.605	0.027
O14979	Heterogeneous nuclear ribonucleoprotein D-like	0.607	0.038
P16403	Histone H1.2	0.608	0.003
Q6FI13	Histone H2A type 2-A	0.609	0
A0A2P9AFX3	Inosine-5'-monophosphate dehydrogenase	0.61	0.019
H6VRG1	Keratin 1	0.611	0
P13645	Keratin, type I cytoskeletal 10	0.613	0
P35908	Keratin, type II cytoskeletal 2 epidermal	0.614	0
P13647	Keratin, type II cytoskeletal 5	0.618	0
Q6YP21	Kynurenine--oxoglutarate transaminase 3	0.618	0.02
A0A2P9AAB7	Mechanosensitive ion channel protein	0.619	0.009
A8K878	Mesencephalic astrocyte-derived neurotrophic factor	1.58	0.028
O94826	Mitochondrial import receptor subunit TOM70	1.581	0.03
A0A024R6D1	NIMA (Never in mitosis gene a)-related kinase 9, isoform CRA_a	1.6	0.011
A0A0U4BW16	Non-muscle myosin heavy chain 9	1.603	0.048
Q9Y266	Nuclear migration protein nudC	1.614	0.028
A0A0A0MRM9	Nucleolar and coiled-body phosphoprotein 1 (Fragment)	1.624	0.006
Q32Q12	Nucleoside diphosphate kinase	1.632	0.045
P04181	Ornithine aminotransferase, mitochondrial	1.638	0.01
A0A024RCW6	Peroxisome proliferative activated receptor, delta, isoform CRA_a	1.653	0.041
P13674	Prolyl 4-hydroxylase subunit alpha-1	1.666	0.001
A0A109NGN6	Proteasome subunit alpha type	1.668	0.047
E9KL30	Proteasome subunit beta	1.673	0.007
P35659	Protein DEK	1.674	0.032
Q13045	Protein flightless-1 homolog	1.693	0.023
H7C2N1	Prothymosin alpha (Fragment)	1.716	0.021
Q5T6V5	Queuosine salvage protein	1.73	0.041
A0A0S2Z3X8	Rab GDP dissociation inhibitor (Fragment)	1.766	0.002
A0A024R7G8	RAD23 homolog A (S. cerevisiae), isoform CRA_a	1.798	0.035
Q05519	Serine/arginine-rich splicing factor 11	1.817	0.04
P62304	Small nuclear ribonucleoprotein E	1.824	0.039
A0A024R4E2	TAR DNA binding protein, isoform CRA_b	1.849	0.042
Q92973	Transportin-1	1.872	0.028
B7Z722	Tropomyosin 1 (Alpha), isoform CRA_i	1.878	0.03
Q2NKY5	Tubulin beta chain	1.915	0.037
Q14157	Ubiquitin-associated protein 2-like	2.153	0.016
A0A2P9AB43	Urease accessory protein UreE	2.284	0.042
Q03405	Urokinase plasminogen activator surface receptor	2.346	0.007
Q6FIC5	Chloride intracellular channel protein 4	2.56	0.036
F8VXU5	Vacuolar protein sorting-associated protein 29	2.603	0.048
