# Supplementary material for: Chloride intracellular channel 4 participate in the protective effect of Ginkgolide B in MPP+ injured MN9D cells: insight from proteomic analysis
Source: Clin Proteomics. 2020 Sep 5;17:32. doi: 10.1186/s12014-020-09295-6 (PMC7487930; doi:10.1186/s12014-020-09295-6)
Supplement: Supplementary file 3 — Additional file 3: Differential expressed proteins (DEPs)in GB group compared with MPP+ group. [file 12014_2020_9295_MOESM3_ESM.xlsx]

## Sheet: Sheet1
Table S2 Differential expressed proteins (DEPs)in GB group compared with MPP+ group
Accession	Description	Ratio GB/MPP+	P value
A0A087X295	WD repeat-containing protein 6	0.43	0
P54727	UV excision repair protein RAD23 homolog B	0.448	0.006
Q6NUK7	Tyrosine-protein kinase (Fragment)	0.476	0.019
A0A087WYR3	Tumor protein D54	0.477	0.006
A0A1B4Z394	Tubulin gamma chain	0.535	0
Q71U36	Tubulin alpha-1A chain	0.548	0.022
A0A024R2F9	Transmembrane protein 43 isoform 1	0.574	0.017
Q6FIC5	Chloride intracellular channel protein 4	0.623	0.007
A0A024QYR8	Transmembrane 9 superfamily member	0.664	0
P37837	Transaldolase	0.665	0.024
P26639	Threonine--tRNA ligase, cytoplasmic	0.668	0.03
E9PB61	THO complex subunit 4	0.669	0.015
Q9H3N1	Thioredoxin-related transmembrane protein 1	0.674	0.006
A0A140VJM0	Testicular tissue protein Li 96	0.677	0
O75533	Splicing factor 3B subunit 1	0.696	0.013
Q96HS1	Serine/threonine-protein phosphatase PGAM5, mitochondrial	0.698	0.012
A0A087WYL5	Seizure 6-like protein 2	0.706	0.001
Q5T6V5	Queuosine salvage protein	0.709	0.003
A0A1B2JLU7	Pyrroline-5-carboxylate reductase	0.721	0.037
P60468	Protein transport protein Sec61 subunit beta	0.727	0.024
O94915	Protein furry homolog-like	0.729	0.009
Q96JJ7	Protein disulfide-isomerase TMX3	0.729	0.004
E9KL30	Proteasome subunit beta	0.73	0.027
A0A2P9AQF4	Protease, ATP-dependent zinc-metallo	0.737	0.016
A0A2R8Y5P7	Probable histidine--tRNA ligase, mitochondrial	0.738	0.009
Q6S8J3	POTE ankyrin domain family member E	0.74	0.012
Q15149	Plectin OS=Homo sapiens	0.747	0.025
B2R7F8	Plasminogen	0.759	0.001
E1NZA1	Peroxisome proliferator activated receptor interacting complex protein	0.76	0
A0A2R8YEK3	Peripheral plasma membrane protein CASK	0.763	0
P22059	Oxysterol-binding protein 1	0.763	0.014
Q9Y266	Nuclear migration protein nudC	0.764	0.012
A0A024R6D1	NIMA (Never in mitosis gene a)-related kinase 9, isoform CRA_a	0.764	0.01
A0A3B3IUA2	NHP2-like protein 1	0.771	0.005
Q8WXH0	Nesprin-2	0.773	0.01
A0A0X1KG71	Negative elongation factor B	0.774	0
Q9BQG0	Myb-binding protein 1A	0.786	0
O94826	Mitochondrial import receptor subunit TOM70	0.787	0.037
A0A140VJP2	Methionine adenosyltransferase 2 subunit beta	0.791	0
R4GMQ1	Lysine-specific histone demethylase 1A	0.792	0.007
A0A2P9AQ88	Lon protease homolog	0.792	0.001
P13647	Keratin, type II cytoskeletal 5	0.792	0
P35908	Keratin, type II cytoskeletal 2 epidermal	0.795	0
P13645	Keratin, type I cytoskeletal 10	0.804	0
H6VRG2	Keratin 1	0.808	0
A0A024R3C4	KDEL (Lys-Asp-Glu-Leu) containing 2, isoform CRA_a	0.808	0.001
A0A2P9AFX3	Inosine-5'-monophosphate dehydrogenase	0.809	0.003
A0A0U1RRH7	Histone H2A	0.809	0.013
G8JLB6	Heterogeneous nuclear ribonucleoprotein H	0.809	0.001
A0A024R5X2	HCG2001986, isoform CRA_a	0.81	0.005
Q9H0R4	Haloacid dehalogenase-like hydrolase domain-containing protein 2	0.812	0
Q7Z4Y4	GTP:AMP phosphotransferase AK3, mitochondrial	0.813	0.01
Q99988	Growth/differentiation factor 15	0.814	0.002
Q99747	Gamma-soluble NSF attachment protein	0.817	0
A8IE48	GA binding protein transcription factor alpha subunit	0.818	0.026
Q8N612	FTS and Hook-interacting protein	0.819	0.014
Q8WUP2	Filamin-binding LIM protein 1	0.82	0.027
Q9BZK7	F-box-like/WD repeat-containing protein TBL1XR1	0.825	0.005
D3DR24	Exostoses (Multiple) 2, isoform CRA_a	0.826	0.002
Q01780	Exosome component 10	0.828	0.018
B3KS98	Eukaryotic translation initiation factor 3 subunit H	0.829	0
P58107	Epiplakin	0.829	0.001
A0A024R240	Epididymis secretory sperm binding protein	0.829	0
A0A384MDW7	Enoyl Coenzyme A hydratase, short chain, 1, mitochondrial	0.832	0
Q9Y6C2	EMILIN-1	1.202	0
P24928	DNA-directed RNA polymerase II subunit RPB1	1.202	0
A0A1C7CYX9	Dihydropyrimidinase-related protein 2	1.204	0
Q8WVC6	Dephospho-CoA kinase domain-containing protein	1.21	0
A0A024RA58	Deafness, autosomal dominant 5, isoform CRA_a	1.219	0.023
Q59F66	DEAD box polypeptide 17 isoform p82 variant (Fragment)	1.22	0.003
Q13363	C-terminal-binding protein 1	1.221	0
Q59EA2	Coronin (Fragment)	1.223	0.013
P62633	Cellular nucleic acid-binding protein	1.23	0
B2RDI5	cDNA, FLJ96627, highly similar to Homo sapiens calpain 1, (mu/I) large subunit (CAPN1)	1.234	0.002
B2RBP3	cDNA, FLJ95615, highly similar to Homo sapiens ubiquitin-activating enzyme E1C (UBA3 homolog, yeast)(UBE1C)	1.237	0
A8K9U0	cDNA FLJ78260, highly similar to Homo sapiens RNA binding motif protein 4	1.237	0.001
A8K4V2	cDNA FLJ75930, highly similar to Homo sapiens NADH dehydrogenase (ubiquinone) 1 alpha subcomplex, 9, 39kDa (NDUFA9)	1.24	0.027
B4DTK7	cDNA FLJ61387, highly similar to Homo sapiens conserved nuclear protein NHN1 (NHN1)	1.24	0
B4DR61	cDNA FLJ59739, highly similar to Protein transport protein Sec61 subunit alpha isoform 1	1.243	0
B4DN31	cDNA FLJ55809 OS=Homo sapiens OX=9606 PE=2 SV=1	1.243	0.003
B3KUV5	cDNA FLJ40710 fis, clone THYMU2027125, highly similar to Ubiquitin thioesterase protein OTUB1	1.244	0.019
B3KY60	cDNA FLJ16777 fis, clone BRHIP2029567, highly similar to Cell division cycle 5-like protein	1.246	0.02
Q96F85	CB1 cannabinoid receptor-interacting protein 1	1.248	0.035
Q6NVY0	Calcyclin binding protein	1.248	0.016
P51572	B-cell receptor-associated protein 31	1.252	0.013
P98160	Basement membrane-specific heparan sulfate proteoglycan core protein	1.253	0
Q96BJ3	Axin interactor, dorsalization-associated protein	1.254	0.002
A3RJH1	ATP-dependent RNA helicase DDX1	1.257	0
A0A024RDX4	ATP-dependent (S)-NAD(P)H-hydrate dehydratase	1.258	0.002
A0A2P9ARL3	ATP synthase subunit alpha	1.269	0.013
A0A024R8Z9	Aspartyl-tRNA synthetase 2 (Mitochondrial), isoform CRA_b	1.272	0.002
A0A024R6W0	Aspartate aminotransferase	1.277	0.015
P53677	AP-3 complex subunit mu-2	1.283	0.023
Q10567	AP-1 complex subunit beta-1	1.289	0
B2R657	Annexin	1.289	0.023
P36405	ADP-ribosylation factor-like protein 3	1.294	0.006
A4D0Z3	ADP-ribosylation factor 5	1.301	0
A0A2P9ACQ5	Acyl-CoA dehydrogenase domain protein	1.315	0.012
F8W727	60S ribosomal protein L32	1.318	0.013
P46776	60S ribosomal protein L27a	1.324	0.012
Q5TB52	3'-phosphoadenosine 5'-phosphosulfate synthase 2, isoform CRA_b	1.324	0.031
P82673	28S ribosomal protein S35, mitochondrial	1.332	0.002
B5BU24	14-3-3 protein beta/alpha	1.355	0
