# Supplementary material for: Chloride intracellular channel 4 participate in the protective effect of Ginkgolide B in MPP+ injured MN9D cells: insight from proteomic analysis
Source: Clin Proteomics. 2020 Sep 5;17:32. doi: 10.1186/s12014-020-09295-6 (PMC7487930; doi:10.1186/s12014-020-09295-6)
Supplement: Supplementary file 4 — Additional file 4: Differential expressed proteins (DEPs)in GBHC-4 group compared with MPP+ group. [file 12014_2020_9295_MOESM4_ESM.xlsx]

## Sheet: Sheet1
Table S3 Differential expressed proteins (DEPs)in GBHC-4 group compared with MPP+ group
Accession	Description	Ratio GBHC-4 /MPP+	P value
B5BU24	14-3-3 protein beta/alpha	0.383	0.007
Q6FIC5	Chloride intracellular channel protein 4	0.414	0
O15144	Actin-related protein 2/3 complex subunit 2	0.479	0.018
A4D0Z3	ADP-ribosylation factor 5	0.48	0
Q02952	A-kinase anchor protein 12	0.491	0.001
Q10567	AP-1 complex subunit beta-1	0.501	0
O94973	AP-2 complex subunit alpha-2	0.54	0.003
P53677	AP-3 complex subunit mu-2	0.607	0.006
P54136	Arginine--tRNA ligase, cytoplasmic	0.617	0
Q8IUR7	Armadillo repeat-containing protein 8	0.625	0
P14868	Aspartate--tRNA ligase, cytoplasmic	0.644	0.026
A0A2P9ARV0	ATP synthase gamma chain	0.654	0
A3RJH1	ATP-dependent RNA helicase DDX1	0.712	0
P98160	Basement membrane-specific heparan sulfate proteoglycan core protein	0.714	0
P51572	B-cell receptor-associated protein 31	0.724	0.003
B3KUV5	cDNA FLJ40710 fis, clone THYMU2027125, highly similar to Ubiquitin thioesterase protein OTUB1	0.734	0.008
B4DN31	cDNA FLJ55809	0.734	0.002
B7Z7F0	cDNA FLJ56420, highly similar to Aspartyl aminopeptidase	0.734	0.036
B4DR61	cDNA FLJ59739, highly similar to Protein transport protein Sec61 subunit alpha isoform 1	0.735	0.029
B4DTK7	cDNA FLJ61387, highly similar to Homo sapiens conserved nuclear protein NHN1 (NHN1)	0.742	0.027
B2R5R5	cDNA, FLJ92583, highly similar to Homo sapiens glycogenin (GYG)	0.75	0.011
P62633	Cellular nucleic acid-binding protein	0.75	0
Q549M8	CLE7	0.756	0
Q96A33	Coiled-coil domain-containing protein 47	0.758	0.004
A0A024R5K1	Coronin	0.759	0
A0A2P9AAH0	Cysteine synthase A, O-acetylserine sulfhydrolase A subunit	0.764	0.013
Q8WVC6	Dephospho-CoA kinase domain-containing protein	0.774	0.009
P24928	DNA-directed RNA polymerase II subunit RPB1	0.775	0
B1AKR6	Dynein light chain roadblock-type 1	0.778	0.009
Q9Y6C2	EMILIN-1	0.782	0
A0A384MDW7	Enoyl Coenzyme A hydratase, short chain, 1, mitochondrial	0.782	0
A0A024R240	Epididymis secretory sperm binding protein	0.786	0
P58107	Epiplakin	0.787	0.006
B3KS98	Eukaryotic translation initiation factor 3 subunit H	0.789	0
Q06828	Fibromodulin	0.791	0.02
Q53GS0	G protein-binding protein CRFG variant	0.791	0.029
A8IE48	GA binding protein transcription factor alpha subunit 60kDa	0.795	0.008
Q99747	Gamma-soluble NSF attachment protein	0.798	0
P48507	Glutamate--cysteine ligase regulatory subunit	0.798	0
A0A2P9ARL2	Glutamine-dependent NAD(+) synthetase	0.8	0.008
Q7Z4Y4	GTP:AMP phosphotransferase AK3, mitochondrial	0.801	0.013
Q9H0R4	Haloacid dehalogenase-like hydrolase domain-containing protein 2	0.802	0
O14979	Heterogeneous nuclear ribonucleoprotein D-like	0.803	0.015
A0A024RCT9	High mobility group AT-hook 1, isoform CRA_b	0.806	0.032
Q6FI13	Histone H2A type 2-A	0.807	0
O75569	Interferon-inducible double-stranded RNA-dependent protein kinase activator A	0.808	0.003
A0A2P9AFX1	K(+)-insensitive pyrophosphate-energized proton pump	0.812	0.035
A0A024R3C4	KDEL (Lys-Asp-Glu-Leu) containing 2, isoform CRA_a	0.813	0
H6VRG1	Keratin 1	0.815	0
P13645	Keratin, type I cytoskeletal 10	0.818	0
P35908	Keratin, type II cytoskeletal 2 epidermal	0.821	0
P13647	Keratin, type II cytoskeletal 5	0.822	0
B4E1C2	Kininogen 1, isoform CRA_b	0.827	0.001
A3R0T7	Liver histone H1e	0.829	0.007
A0A2P9AQ88	Lon protease homolog	0.829	0.005
B7ZKY6	Membrane metallo-endopeptidase	0.832	0.007
A0A024RC55	Milk fat globule-EGF factor 8 protein, isoform CRA_a	0.832	0.011
Q9BQG0	Myb-binding protein 1A	1.201	0.004
B1PS43	Myosin heavy chain 11 smooth muscle isoform	1.204	0.008
P29966	Myristoylated alanine-rich C-kinase substrate	1.206	0.026
A0A291FIZ5	NDUFS1	1.206	0.013
A0A3B3IUA2	NHP2-like protein 1	1.209	0.01
A0A024R6D1	NIMA (Never in mitosis gene a)-related kinase 9, isoform CRA_a	1.211	0.006
A0A0S2Z4Z9	Non-POU domain containing octamer-binding isoform 1	1.213	0.026
Q9Y266	Nuclear migration protein nudC	1.216	0.001
Q9Y2X3	Nucleolar protein 58	1.219	0.019
Q4LE64	NUMA1 variant protein	1.223	0.015
P04181	Ornithine aminotransferase, mitochondrial	1.228	0.008
A0A2R8YEK3	Peripheral plasma membrane protein CASK	1.23	0.001
E1NZA1	Peroxisome proliferator activated receptor interacting complex protein	1.231	0
Q6NUL6	PITPNA protein (Fragment)	1.233	0.001
B2R7F8	Plasminogen	1.241	0.005
A0A2R8Y5P7	Probable histidine--tRNA ligase, mitochondrial	1.245	0.006
Q53SZ7	Proline-rich protein 30	1.245	0.035
P13674	Prolyl 4-hydroxylase subunit alpha-1	1.249	0.006
E7EX59	Propionyl-CoA carboxylase beta chain, mitochondrial	1.251	0.024
A0A2P9AQF4	Protease, ATP-dependent zinc-metallo	1.252	0.011
E9KL30	Proteasome subunit beta	1.253	0.014
O94915	Protein furry homolog-like	1.264	0.031
A0A140VK83	Protein phosphatase 1, regulatory subunit 7, isoform CRA_b	1.264	0.005
Q58FF6	Putative heat shock protein HSP 90-beta 4	1.267	0.019
A0A2P9ASQ4	Ribonuclease R	1.269	0.004
P22087	rRNA 2'-O-methyltransferase fibrillarin	1.273	0
A0A087WYL5	Seizure 6-like protein 2	1.274	0.006
Q4LE41	SEMA4D variant protein	1.275	0.039
P62306	Small nuclear ribonucleoprotein F	1.277	0.023
Q13596	Sorting nexin-1	1.277	0
A0A0J9YW36	Stathmin-3	1.282	0.02
A0A140VJM0	Testicular tissue protein Li 96	1.288	0.001
Q9H3N1	Thioredoxin-related transmembrane protein 1	1.296	0
A0A024QYR8	Transmembrane 9 superfamily member	1.315	0.017
A0A1B4Z394	Tubulin gamma chain	1.346	0.011
A0A087WYR3	Tumor protein D54	1.385	0.001
O75643	U5 small nuclear ribonucleoprotein 200 kDa helicase	1.396	0.011
Q6U8A4	Ubiquitin-specific protease 7 isoform (Fragment)	1.397	0.004
Q9P0L0	Vesicle-associated membrane protein-associated protein A	1.411	0.002
